# Supplementary material for: Novel features of ARS selection in budding yeast Lachancea kluyveri
Source: BMC Genomics. 2011 Dec 28;12:633. doi: 10.1186/1471-2164-12-633 (PMC3306766; doi:10.1186/1471-2164-12-633)
Supplement: Additional file 3 — ARSs used in this study. A list of coordinates and functional information of the LkARSs used in this study. [file 1471-2164-12-633-S3.XLSX]

## Sheet: Sheet1
sys_name	chrom	chr_start	chr_end	ars_len	fxn_in_Scer	fxn_in_Klac
LkARS-A512	A	512049	512654	606	n	n
LkARS-A649	A	649617	650177	566	n	n
LkARS-A445	A	445531	446417	887	y	y
LkARS-A799	A	799036	799416	381	n	n
LkARS-A131	A	131584	131968	385	n	y
LkARS-A179	A	179363	179988	626	n	n
LkARS-B1024	B	1023474	1024700	1227	n	n
LkARS-B496	B	496147	497131	985	y	n
LkARS-B17	B	17474	18262	789	n	n
LkARS-B474	B	473907	474127	221	n	n
LkARS-B115	B	114795	115676	883	n	n
LkARS-B88	B	88110	89726	1617	y	n
LkARS-C1	C	1036	1738	703	y	N/D
LkARS-C155	C	154504	156128	1625	y	n
LkARS-C827	C	827081	827263	183	n	n
LkARS-C1177	C	1176936	1177711	776	n	n
LkARS-C865	C	865099	865714	616	n	n
LkARS-C917	C	917281	918428	1148	y	y
LkARS-C1002	C	1001794	1002292	499	y	n
LkARS-C1250	C	1250866	1251045	179	y	n
LkARS-C1057	C	1057228	1057367	140	n	n
LkARS-C530	C	530084	530273	190	n	n
LkARS-C285	C	285589	285923	335	n	n
LkARS-C35	C	34882	35258	377	n	n
LkARS-C970	C	970340	970756	417	y	n
LkARS-C179	C	178796	179382	587	n	n
LkARS-C668	C	668645	669323	679	y	n
LkARS-C315	C	315105	316006	902	n	n
LkARS-C1136	C	1136068	1137643	1576	y	n
LkARS-D743	D	742822	743914	1093	n	n
LkARS-D545	D	545507	546052	546	y	n
LkARS-D1201	D	1200900	1201550	651	n	n
LkARS-D972	D	972453	972909	457	y	n
LkARS-D676	D	676021	676490	470	y	n
LkARS-D1229	D	1229197	1229805	609	y	n
LkARS-D645	D	645366	646024	659	y	n
LkARS-E954	E	953662	954838	1177	y	n
LkARS-E1	E	1257	2025	769	n	n
LkARS-E602	E	602665	602823	159	weak	n
LkARS-E139	E	139396	139626	231	n	n
LkARS-E143	E	142723	143346	624	y	n
LkARS-E507	E	507571	508391	821	n	n
LkARS-E848	E	847919	848191	273	n	n
LkARS-E560	E	560319	560668	350	y	n
LkARS-E219	E	219379	220140	762	n	n
LkARS-E747	E	746022	748008	1991	n	y
LkARS-F51	F	51196	52045	850	y	n
LkARS-F383	F	383128	384036	909	n	weak
LkARS-F1085	F	1085624	1085761	138	n	n
LkARS-F91	F	91392	92128	737	n	n
LkARS-F962	F	961914	962425	512	weak	n
LkARS-F347	F	347216	347760	545	n	n
LkARS-F1104	F	1103899	1104197	299	n	n
LkARS-F1179	F	1179614	1180150	537	y	n
LkARS-F1141	F	1140920	1141765	843	n	n
LkARS-F38	F	38144	39082	939	n	n
LkARS-F1013	F	1012844	1014747	1903	n	n
LkARS-G639	G	638681	639811	1131	y	n
LkARS-G930	G	930737	931245	509	y	y
LkARS-G706	G	705780	706312	533	y	n
LkARS-G1265	G	1264784	1265447	664	n	n
LkARS-G227	G	227385	227600	216	n	n
LkARS-G843	G	842965	844681	1716	n	n
LkARS-G274	G	273706	274648	943	n	n
LkARS-G1532	G	1532263	1533633	1371	y	n
LkARS-G1625	G	1625165	1625264	100	n	n
LkARS-G555	G	555609	555929	321	y	n
LkARS-G1023	G	1023645	1024340	696	y	n
LkARS-G1152	G	1151608	1152474	864	n	n
LkARS-G799	G	798870	800116	1247	y	n
LkARS-H1697	H	1696761	1697481	721	y	n
LkARS-H926	H	926114	926183	70	y	n
LkARS-H590	H	590213	590673	461	y	n
LkARS-H999	H	998890	999840	951	n	n
LkARS-H1225	H	1225200	1225444	245	n	n
LkARS-H1264	H	1264280	1265590	1311	n	n
LkARS-H1490	H	1490688	1491070	383	n	n
LkARS-H2278	H	2278538	2278926	396	n	n
LkARS-H1230	H	1230359	1231157	792	y	n
LkARS-H2261	H	2261874	2261993	120	n	n
LkARS-H1086	H	1086787	1087172	386	n	n
LkARS-H1869	H	1868838	1869489	652	y	n
LkARS-H1321	H	1320507	1322106	1600	n	n
LkARS-H719	H	718750	720663	1914	n	n
